# Supplementary material for: Prognostic Impact of Immune-Related Adverse Events on Combination Immune Checkpoint/Tyrosine Kinase Inhibition for Metastatic Renal Cancer
Source: Cancer Res Commun. 2025 Sep 19;5(9):1681–9. doi: 10.1158/2767-9764.CRC-25-0337 (PMC12446605; doi:10.1158/2767-9764.CRC-25-0337)
Supplement: Supplemental Table 1 — Supplementary Table 1 [file crc-25-0337_supplemental_table_1_suppst1.xlsx]

## Sheet: treatment_continue_summary
Supplemental Table 1: Breakdown of Discontinuation Reasons by Treatment Type and irAE Status
	Treatment Type
	ICI-ICI N = 551	ICI-TKI N = 551
Treatment Status
Continued	6 (11%)	13 (24%)
Discontinued	49 (89%)	42 (76%)
Reason for Discontinuation(excluding Continued)
Adverse Events	32 (65%)	24 (57%)
Disease Progression	14 (29%)	14 (33%)
Treatment Hold after CR	3 (6.1%)	4 (9.5%)
1: n (%)
